# Supplementary material for: Odorant Binding Causes Cytoskeletal Rearrangement, Leading to Detectable Changes in Endothelial and Epithelial Barrier Function and Micromotion
Source: Biosensors (Basel). 2023 Feb 28;13(3):329. doi: 10.3390/bios13030329 (PMC10046532; doi:10.3390/bios13030329)
Supplement: Supplementary file 1 [file biosensors-13-00329-s001.zip]

Archive with 1 entries (1 files):
- biosensors-2230420-supplementary.pdf
